# Supplementary material for: Fidelity of implementation of TB screening guidelines by health providers at selected HIV clinics in Ghana
Source: PLoS One. 2021 Sep 17;16(9):e0257486. doi: 10.1371/journal.pone.0257486 (PMC8448304; doi:10.1371/journal.pone.0257486)
Supplement: S1 File — (ZIP) [file pone.0257486.s001.zip]

Archive with 1 entries (1 files):
- S1 File. Provider fidelity.dta
